# Supplementary material for: Integrated Analysis of Disulfidptosis-Related Genes Identifies CD2AP as a Potential Therapeutic Target for Hepatocellular Carcinoma
Source: Int J Mol Sci. 2025 May 7;26(9):4454. doi: 10.3390/ijms26094454 (PMC12072785; doi:10.3390/ijms26094454)
Supplement: Supplementary file 1 [file ijms-26-04454-s001.zip]

Archive with 1 entries (1 files):
- ijms-3558902-supplementary.pdf
